# Supplementary material for: Comprehensive Assessment of Genetic Sequence Variants in the Antioxidant ‘Master Regulator’ Nrf2 in Idiopathic Parkinson’s Disease
Source: PLoS One. 2015 May 26;10(5):e0128030. doi: 10.1371/journal.pone.0128030 (PMC4444110; doi:10.1371/journal.pone.0128030)
Supplement: S4 Table — P = ‘Promotor haplotype’. VO = ‘von Otter haplotype’. T = ‘Tagging haplotype’. VOP = ‘von Otter plus promoter haplotype’. TP = ‘Tagging plus promotor haplotype. (XLSX) [file pone.0128030.s009.xlsx]

## Sheet: Sheet1
S4 Table. Haplotype AAO frequencies
		No copies		1 copy		2 copies				Bonferonni
Haplotype	Alleles	N	Mean±SD	N	Mean±SD	N	Mean±SD	B	P	corrected P
P1	GCC	214	58.911 ± 15.947	220	55.705 ± 16.141	52	56.115 ± 12.695	-2.024	0.062	0.186
P2	TCT	396	58.253 ± 14.395	84	51.738 ± 20.419	6	61 ± 15.073	-4.598	0.006	0.018
P3	GCT	151	54.848 ± 16.006	246	56.780 ± 16.295	89	62.135 ± 12.655	3.412	<0.001	0.003
P4	GTT	368	56.902 ± 16.049	108	58.491 ± 14.333	10	52.3 ± 20.166	0.406	0.783	1
VO1	CACCT	508	60.628 ± 11.183	487	58.179 ± 12.092	126	58.762 ± 10.230	-1.432	0.005	0.025
VO2	TATTC	658	58.167 ± 10.625	410	60.620 ± 10.625	53	64.302 ± 9.918	2.713	<0.001	<0.001
VO3	CACTT	729	59.578 ± 11.395	352	59.026 ± 12.036	40	58.175 ± 9.589	-0.608	0.328	1
VO4	TACTC	900	59.043 ± 11.552	205	60.561 ± 11.534	16	61.375 ± 10.079	1.426	0.067	0.335
VO5	CGCTC	947	59.659 ± 11.232	169	57.497 ± 12.852	5	64.4 ± 17.300	-1.642	0.071	0.355
VO6	CACTC	1049	59.494 ± 11.456	72	57.319 ± 12.579	0	N/A	-2.174	0.122	0.61
VO7	CATTC	1093	59.395 ± 11.537	28	57.75 ± 11.629	0	N/A	-1.645	0.456	1
T1	GGCAGCGCTTA	532	60.214 ± 11.203	344	58.849 ± 11.543	116	58.517 ± 10.255	-1.006	0.051	0.561
T2	GGTAATATGCA	526	58.559 ± 11.705	407	60.120 ± 10.582	59	64.322 ± 9.813	2.189	<0.001	0.002
T3	GGCAGCATTTC	789	59.393 ± 11.346	166	60.512 ± 11.006	37	58.378 ± 9.610	0.292	0.677	1
T4	AATAACATGCA	788	59.155 ± 11.274	190	61.005 ± 11.047	14	61.5 ± 10.006	1.68	0.035	0.385
T5	GACGACATGCA	842	59.89 ± 10.990	146	57.26 ± 12.172	4	69.75 ±14.432	-1.821	0.057	0.627
T6	GGCAGCATTTA	947	59.560 ± 11.229	44	59.205 ± 11.492	1	58	-0.391	0.814	1
T7	GGCAGCATGCA	956	59.609 ± 11.189	36	57.778 ± 12.308	0	N/A	-1.831	0.337	1
T8	GGCAGCGCTTC	983	59.558 ± 11.183	9	57.778 ± 16.323	0	N/A	-1.781	0.636	1
T9	GGCGACATGCA	966	59.645 ± 11.110	26	55.738 ± 14.799	0	N/A	-3.914	0.079	0.869
VOP1	CACCGCCT	213	60.944 ± 11.840	212	57.278 ± 12.907	46	56.957 ± 10.213	-2.623	0.003	0.02
VOP2	TATTGCTC	264	57.727 ± 11.951	183	59.617 ± 13.007	24	66.417 ± 6.665	2.963	0.002	0.015
VOP3	CACTGTTT	355	58.73 ± 12.503	108	59.611 ± 11.922	8	57.125 ± 8.871	0.446	0.708	1
VOP4	TACTGCTC	369	58.55 ± 12.457	96	60.448 ± 11.708	6	56 ± 12.133	1.19	0.346	1
VOP5	CGCTTCTC	405	59.398 ± 11.579	64	55.297 ± 15.693	2	74.5 ± 9.192	-2.71	0.083	0.66
VOP6	CACTGCTT	417	58.806 ± 12.423	52	59.731 ± 11.652	2	58 ± 4.243	0.738	0.662	1
VOP7	CACTTCTC	450	59.138 ± 12.340	21	53.905 ± 10.653	0	N/A	-5.233	0.057	0.454
VOP8	CATTGCTC	464	58.869 ± 12.342	7	61.286 ± 10.177	0	N/A	2.417	0.607	1
TP1	GGCAGCGCGCCTTA	201	60.975 ± 11.076	138	57.848 ± 11.355	43	56.767 ± 9.964	-2.431	0.003	0.049
TP2	GGTAATATGCTGCA	180	57.733 ± 11.675	178	60.079 ± 10.714	24	66.417 ± 6.665	3.307	<0.001	0.006
TP3	GGCAGCATGTTTTC	327	58.933 ± 11.393	49	62.429 ± 9.414	6	58.333 ± 8.981	2.171	0.122	1
TP4	AATAACATGCTGCA	293	58.997 ± 11.121	84	60.81 ± 11.222	5	57.2 ± 13.161	1.225	0.325	1
TP5	GACGACATTCTGCA	331	59.792 ± 10.892	49	55.918 ± 12.220	2	74.5 ± 9.192	-2.19	0.167	1
TP6	GGCAGCATGCTTTC	358	59.263 ± 11.110	23	61 ± 12.366	1	61	1.605	0.47	1
TP7	GGCAGCATGTTTTA	371	59.563 ± 11.131	11	52.909 ± 10.876	0	N/A	-6.654	0.051	0.718
TP8	GGCAGCGCGCCTTC	378	59.405 ± 11.144	4	56.25 ± 14.637	0	N/A	-3.155	0.575	1
TP9	GGCGACATTCTGCA	373	59.579 ± 10.944	9	50.778 ± 16.806	0	N/A	-8.801	0.019	0.27
